# Supplementary material for: A non-canonical sensing pathway mediates Plasmodium adaptation to amino acid deficiency
Source: Commun Biol. 2023 Feb 21;6:205. doi: 10.1038/s42003-023-04566-y (PMC9942083; doi:10.1038/s42003-023-04566-y)
Supplement: Supplementary file 4 — Supplementary Data 1 [file 42003_2023_4566_MOESM4_ESM.xlsx]

## Sheet: Figure 1a
Figure 1a
	Methionine
	Days	MetS										MetD
	0	0.5	0.5	0.5	0.5	0.5	0.5	0.5	0.5	0.5	0.5	0.5	0.5	0.5	0.5	0.5	0.5	0.5	0.5	0.5	0.5
	2	2.55	2.21	2.26	2.23	0.79	1.85	2.03	2.11	1.67	1.79	2.86	2.76	2.7	2.67	0.65	1.98	1.86	1.84	1.72	1.6
	4	3.79	3.98	3.2	3.77	2.93	8.58	8.97	8.14	6.72	7.19	2.57	2.77	4.35	3.28	1.58	6.54	5.34	6.16	5.79	4.49
	6	8.85	10.5	10.8	11.1	7.08	11.2	11.5	12.3	9.3	9.46	5.12	5.22	5.65	6.07	3.22	5.78	6.11	6.7	6.45	5.61
						exp#1					exp#2					exp#1					exp#2
	Isoleucine
	Days	IleS						IleD
	0	0.5	0.5	0.5	0.5	0.5	0.5	0.5	0.5	0.5	0.5	0.5	0.5
	2	2.13	3	2.18	3.22	2.1	2.29	1.1	1.5	2.3	1.7537	1.97	2.04
	4	4.7	5.6	5.4	4.67	4.51	4.67	2.2	3.3	2.8	3.2	2.2	3.3
	6	10.6	10.9	9.5	11.33	13.9	12	2.1	3.1	3.21	3.2	3.1	2.1
				exp#1			exp#2			exp#1			exp#2
	Pfsams-glmS
	Days	sams-glmS -GlcN						sams-glmS +2.5µMGlcN
	0	0.5	0.5	0.5	0.5	0.5	0.5	0.5	0.5	0.5	0.5	0.5	0.5
	2	2.37	2.44	2.51	2.38	2.13	2.1	2.24	2.38	2.27	2.31	1.97	2.04
	4	4.71	4.63	4.72	4.83	4.59	4.51	4.62	4.14	4.18	4.07	4.5	4.05
	6	10	9.72	11.6	11	12.2	13.2	7.68	6.23	6.59	6.06	6.55	8.51
				exp#1			exp#2			exp#1			exp#2

## Sheet: Figure 1d
Figure 1d
	Methionine ( 24h)
	Stage	MetS			MetD
	Ring	2	1.382	2.5	2.3	4.156	2.53165
	Troph	16.75	18.76	12.1667	22.7	23.73	13.2911
	iSchiz	16.52	20.32	30.3333	48.47	49.31	53.1646
	mSchiz	64.73	59.54	55	26.53	22.8	31.0127
		exp#1	exp#2	exp#3	exp#1	exp#2	exp#3
	Methionine ( 30h)
	Stage	MetS			MetD
	Ring	5.35714	0.9888	1.28	5.6338	2.68	2.7027
	Troph	16.0714	8.13	7.69	15.493	14.29	17.5676
	iSchiz	10.7143	25.5	26.92	40.8451	46.43	47.2973
	mSchiz	67.8571	65.38	64.11	38.0282	36.61	32.4324
		exp#1	exp#2	exp#3	exp#1	exp#2	exp#3

## Sheet: Figure 1e
Figure 1e
	Isoleucine ( 24h)
	Stage	IleS		IleD
	Ring	7.46269	6.17	2.98507	4.9103
	Troph	25.3731	22.26	50.2388	52.2388
	iSchiz	15.4627	13.82	18.4179	13.457
	mSchiz	51.7015	57.75	28.3582	29.39
		exp#1	exp#2	exp#1	exp#2
	Isoleucine ( 30h)
	Stage	IleS			IleD
	Ring	1.5873	4.65116	2.85714	9.95261	3.125	4.81928
	Troph	11.1111	11.6279	11.4286	21.327	20.3125	20.4819
	iSchiz	22.2222	18.6047	25.7143	37.9147	39.0625	40.9639
	mSchiz	65.0794	65.1163	60	30.8057	37.5	33.7349
		exp#1	exp#2	exp#3	exp#1	exp#2	exp#3

## Sheet: Figure 1f
Figure 1f
	PbSAMS-DD (24h)
	Stage	SAMS-DD +TMP			SAMS-DD -TMP
	Ring	2	1.382	2.5	2.3	4.156	2.53165
	Troph	16.75	18.76	12.1667	22.7	23.73	13.2911
	iSchiz	16.52	20.32	30.3333	48.47	49.31	53.1646
	mSchiz	64.73	59.54	55	26.53	22.8	31.0127
		exp#1	exp#2	exp#3	exp#1	exp#2	exp#3
	PbSAMS-DD ( 30h)
	Stage	SAMS-DD +TMP			SAMS-DD -TMP
	Ring	3.2	1.92	2.3	1.8	2.29	2.6
	Troph	9.0222	8	13.0846	7.0235	8	13.025
	iSchiz	12.2222	8.32	12.3077	64.7059	61.76	44.1875
	mSchiz	75.5556	81.76	72.3077	26.4706	27.94	40.1875
		exp#1	exp#2	exp#3	exp#1	exp#2	exp#3

## Sheet: Figure 1g
Figure 1g
	P. falciparum (Met)					P. falciparum (Ile)					P. falciparum (sams-glmS)
	MetS	MetD				IleS	IleD				-GlcN	+2.5µMGlcN
	22	10				17	10				11	11
	22	9				18	11				21	11
	14	12				15	7				10	7
	24	12				13	10				12	6
	22	14				20	12				12	8
	19	14				15	17				6	5
	20	11				12	12				15	7
	21	11				14	8				12	9
	21	10				16	15				11	8
	13	7				17	11				12	8
	14	7				18	13				14	13
	12	12				20	4				13	13
	23	6				19	5				10	10
	11	12				18	8			exp#1	15	8
	13	9			exp#1	20	9				18	10
	11	12				18	8	exp#1			18	12
	19	12				17	10				17	8
	20	13				15	11				16	12
	16	13				13	12				10	9
	15	9				18	10				11	13
	17	10				16	13				10	15
	16	9				14	11				18	8
	19	13				14	6				16	11
	13	9				13	9				13	15	exp#1
	19	10				13	10			exp#2	13	15
	18	9				16	11					11
	18	13				18	6					12
	19	9				18	6					16
	13	9	exp#1			17	8					10
	22	11				16	8					13
	23	11				16	7					6
	21	11			exp#2	18	9					6
	16	11					8					7
	18	10					10					8
	18	5					13					7
exp#1	18	12					8					10
	16	6					13	exp#2				5
	14	15										9
	17	6										8
	16	11										9
	16	6										12
	15	12										15
	16	5										7
	18	9										8
	19	15										8	exp#2
	21	13
	22	10
	22	13
	19	8
	19	10
	19	12
	18	11
	17	15
	16	13
	17	13
	18	15
	15	14
	17	12
	17	15
	19	13
	18	9
	14	11
	19	14
	15	10
	15	12
	12	8
	17	7
	17	12
	20	5
	15	6
	16	9
	13	8
	16	6
	21	5
	24	10
	14	8
	18	8
	21	9
	22	6
	21	13
	22	7
	18	6
	14	10
	10	8
	12	11
	19	11	exp#2
	18
	13
	11
	11
	12
	15
	14
	12
	17
	13
	10
	19
	13
	18
	15
	15
	18
	10
	18
	14
exp#2	16

## Sheet: Figure 1h
Figure 1h
	P. berghei (Met)					P. berghei (Ile)					P. berghei (SAMS-DD)
	MetS	MetD				IleS	IleD				+TMP	-TMP
	14	10				11	8				16	6
	14	8				15	8				11	13
	13	8				6	14				11	8
	15	6				7	10				15	13
	11	8				14	4				14	11
	13	6				11	5				17	13
	9	6				14	8				14	11
	10	5				16	10				14	4
	13	10				6	7				13	6
	16	12				9	7				12	10
	10	11				11	11				15	4
	13	12				15	6				18	5
	15	13				13	8				11	9
	12	4				7	9				10	4
	13	14				11	9				14	12
	14	7				9	10				13	5
	16	8				10	10				17	12
	12	13				10	12				15	8
	14	12				12	6				12	8
	16	14				5	6				14	14
	15	3				9	9				13	11
	11	9				10	14				12	5
	16	9				10	7				14	5
	14	8				15	12				13	11
	17	8				9	5				12	5
	17	9				11	6				14	8
	9	5				11	9				13	6
	12	10				8	7				9	9
	15	6				9	13				11	11
	12	6				11	8				12	4
	12	7			exp#1	13	8	exp#1			14	12
	16	14				5	6				16	5
	9	7				9	10				15	9
	12	6				4	10				15	5
	15	5				5	16				12	7
	14	6				8	4				12	8
	12	11				9	11				14	7	exp#1
	11	10				13	12				10	7
	12	13				15	6				12	11
	13	10				11	6				12	6
	12	16				15	7				12	10
	11	6				10	11				14	4
	12	6				10	10				14	7
	16	5				12	5				12	9
	15	6				10	8				11	6
	15	6				12	7				13	8
exp#1	16	13	exp#1			10	10				14	11
	15	12				10	13				14	9
	8	4				16	5				12	8
	11	7				9	5				14	8
	12	7				6	8				15	4
	11	10				9	11				15	5
	14	11				9	3				17	10
	11	10				14	8				18	16
	15	9				12	12				13	7
	13	8				9	13				14	8
	14	5				16	5				20	10
	16	4				6	7				15	14
	12	8				11	7				14	9
	16	6				16	8				18	12
	9	13				12	4				17	12
	11	4				12	6				6	15
	15	8				14	5				16	13
	10	7				12	7				16	10
	11	13			exp#2	15	8				12	12
	11	5					6				15	8
	13	9					7				12	12
	12	11					4				14	8
	16	8					6				15	5
	10	7					7	exp#2			14	12
	12	5									16	4
	14	10									17	8
	16	8									17	6
	12	12									16	12
	16	4									10	10
	9	4									14	11
	11	8									10	6
	15	6									15	5
	10	8									13	5
	11	6									16	13
	11	6									18	5
	13	5									13	4
	12	6									12	4
	16	6									12	8
	10	13									9	6
	12	12								exp#1	15	12
	10	4									15	10
	15	7									14	11
	13	7									14	6
	8	10									8	5
	14	11									10	5
	9	10									5*	13
	8	9									12	5
	10	8									11	4
	6	5									10	9
	10	4									9	8
	7	8									16	5
	14	6									12	7
	13	13									15	7
	11	4									15	6
	13	8									12	8
	14	7									8	6
	17	13									11	7
	12	5									10	5
	13	9									13	5
	10	11									7	6
	10	8									15	6
	11	7									14	6
	13	5									14	5
	6	10									14	6
	5	8									9	7
	12	12									11	7
	12	4									13	13
	12	4									11	5
	13	8									15	6
	10	6									13	5
	12	8									13	8
	12	8									14	12
	11	8									13	8
	14	8									12	8
	12	8									8	8
	14	7									9	9
	8	12									13	8
	12	12									10	13
	10	4									15	8
	14	5									18	8
	10	12									13	11
	13	4									13	12
	13	8									10	5
	8	8									12	9
	11	5									13	8
	12	10								exp#2	15	8	exp#2
	13	11									13	3
	9	13									10	4
	10	8									17	7
	13	9									9	6
	9	9									11	9
	13	9									7	11
	9	6									12	10
	13	11									9	11
	15	13									16	11
	10	11									10	12
	11	8									7	9
	14	8									9	11
	10	12									6	6
	12	11									7	7
	14	8									13	7
	10	9									8	10
	11	13									11	9
	14	7									9	6
	9	10									7	6
	11	10									6	7
	12	10									7	9
exp#2	11	11									11	8
	12	11									14	18
	12	10									14	12
	14	10									9	8
	11	8									7	6
	12	11									16	5
	12	6									11	6
	9	11									13	8
	12	9									10	13
	9	14									10	10
	15	8									14	4
	10	6									8	8
	10	6									16	9
	10	8									10	6
	12	5									11	10
	8	9	exp#2								14	13
	10	10									10	10
	15	6									12	8
	11	9									10	9
	12	10									17	15
	12	10									14	7
	7	8									6	12	exp#3
	14	4									10	13
	10	8									15	8
	10	9									11	14
	13	10									14	8
	10	8									10	10
	9	8									14	8
	10	7									12	5
	8	8									13	13
	11	5									15	10
	9	9								exp#3	11	8
	12	12									17	8
	8	11									13	6
	13	9									7	10
	11	10									10	13
	13	9									13	9
	8	9									15	11
	12	9									14	8
	13	13									14	9
	14	11									13	10
	9	9									13	10
	13	9									13	10
	11	12									9	10
	13	5									10	10
	12	14									12	7
	11	6									13	7
	12	13									12	6
	9	4									8	5
	9	4									6	15
	12	11									8	7
	12	7									11	7
	13	7									10	13
	12	8									13	12
	12	10									9	13
	13	11									7	10
	13	6									11	6
	10	11									15	12
	11	13									12	10
	12	11									15	11
	13	11									11	9
	9	10									13	10
	14	7									16	14
	12	9									13	11
	8	7									5	14
	15	8									12	11
	10	10									14	10
	14	13									13	12
	7	7									11	8
	12	10									14	14
	14	6									13	12
	10	10									16	9
	15	10									7	5
	11	8									13	12
	5	5									15	8
	14	6									12	9
	10	9									7	12
	12	11									15	8
	10	6									15	11
	14	10									10	7
	10	7									12	8
exp#3	13	8									11	5
		10									8	11
		11									7	11
		9									7	7
		11									18	6
		6									13	11
		11									9	14
		10									15	6
		10									16	6
		10									15	8
		11									17	7
		11									8	5
		8									10	7
		12									15	4
		8									13	7
		9									15	13
		8									11	14
		8									13	11
		7									15	14
		4									17	5	exp#4
		6									10	11
		12									17	8
		9									12	14
		7									15	10
		9									14	11
		10									9	7
		10									5	5
		10									14	4
		11									17	8
		9									8	7
		9									10	7
		10									11	11
		9									12	6
		11									16	15
		7									9	13
		8									14	7
		8									12	14
		11									12	15
		13									10	13
		6									12	12
		4	exp#3								16	10
											9	8
											11	13
											18	12
											15	7
										exp#4	17	11
											9	5
											12	9
											11	13
											16	13
											16	15
											16	11
											15	9
											13	10
											16	6
											10	13
											13	10
											10	12
											11	11
											8	7
											14	5
											12	8
											9	11
											7	8
											15	11
											11	4
											14	4
											15	11
											18	4
											6	5
											9	4
											15	13
											10	6
											16	6
											18	6
											12	12
											9	8
											17	11
											16	10
											15	9
											10	8
											14	8
											12	13
											15	7
											13	11
											14	11
											10	11
											11	8
											15	14
											15	11
											13	7	exp#5
											14
											7
											14
											7
											7
											10
											11
											17
											13
											15
											13
											14
											13
											12
											16
											12
											12
											6
											15
											10
											13
											14
											9
											13
											6
											15
											13
											8
											14
											10
											12
											13
											12
											10
											14
											13
											16
											15
											15
											8
											8
											15
											10
											14
											15
											10
											13
											14
											7
											7
											10
											11
											12
											14
											11
											12
											15
											14
											16
											15
											14
											8
											16
											8
											14
											11
											5
											13
											12
											16
											16
											16
											12
											11
											12
											15
											16
											12
											15
										exp#5	16

## Sheet: Figure 2b
Figure 2b
		% mature schizonts
	Metabolite	SAMS-DD +TMP	SAMS-DD -TMP
	Control	56.55	29.17	27.27	36.73
	SpM	50	53.06	57.14	62.61
	Putr + SpM	64.25	60	60.87
	SAM	65	28.57	30
	Hcy	62.59	34.69	31.58	35
	GSH	54.92	32.76	31.58	41.51
	SpD	46.99	47.17	48.68	45.12
	Putr	55.81	33.33	37.84	34.29

## Sheet: Figure 2c
Figure 2c
		SAMS-DD +TMP		SAMS-DD -TMP
	Metabolite	Mean	SD	Mean	SD
	Control	12.05	2.97	8.67	3.28
	Putr	11.09	2.83	12.1	2.92
	SpM	11.68	2.77	9.52	2.48
	SpM + 1mM Putr	11.7	2.69	12.72	3.24
	SpD	10.24	3.41	10.43	2.84
	SAM	11.61	2.84	7.7	2.32
	Hcy	10.83	2.91	8.85	2.62
	GSH	11.73	2.74	10.16	2.62

## Sheet: Figure 2d
Figure 2d
	PbSAMS-DD		Ring			Trophozoite			iSchiz			mSchiz
	+TMP		0	3.39	2.63	15.79	22.03	17.11	28.95	22.03	18.42	55.26	52.55	61.84
	-TMP		8.33	4.55	4.08	12.5	4.55	8.16	50	63.64	51.02	29.17	27.27	36.73
	+TMP +Putr		5.26	1.67	1.56	23.68	21.67	14.06	18.42	25	21.25	52.63	51.67	63.13
	-TMP +Putr		7.84	5.41	2.86	15.69	13.51	17.14	43.14	43.24	45.71	33.33	37.84	34.29
	+TMP +SpM		5.56	9.09	7.69	25	22.73	23.08	19.44	18.18	19.23	50	50	50
	-TMP +SpM		4.17	5.71	0	23.61	20	23.48	19.17	17.14	13.91	53.06	57.14	62.61
	+TMP +Putr + SpM		1	1.2		15.64	15.01		20.92	17.73		62.44	66.06
	-TMP +Putr + SpM		6.67	4.35		20	26.09		13.33	8.7		60	60.87
			exp#1	exp#2	exp#3	exp#1	exp#2	exp#3	exp#1	exp#2	exp#3	exp#1	exp#2	exp#3

## Sheet: Figure 2e
Figure 2e
	Control					Putr					SpM					PutR + SpM
	SAMS-DD +TMP	SAMS-DD -TMP				SAMS-DD +TMP	SAMS-DD -TMP				SAMS-DD +TMP	SAMS-DD -TMP				SAMS-DD +TMP	SAMS-DD -TMP
	8	9				14	9				12	11				13	11
	14	4				16	11				13	11				11	12
	12	7				8	14				11	7				11	16
	11	5				13	12				11	10				13	14
	12	7				11	11				13	11				14	12
	5	6				16	11				14	9				16	10
	13	6				12	16				16	8				5	13
	12	3				8	5				5	14				11	12
	14	7				12	14				11	11				11	8
	13	3				14	12				11	15				9	8
	9	3				15	13				9	7				15	18
	7	7				9	16				15	12				7	12
	12	5				13	12				7	4				12	15
	11	8				8	11				12	4				15	8
	11	7				14	10				15	6				14	12
	10	6				13	15				14	10				16	15
	10	10				15	11				16	5				10	14
	17	5				14	12				10	13				9	15
	13	14				11	13				9	9				7	13
	11	7				11	6				7	8				12	13
	12	9				11	12				12	7				15	19
	18	7				12	11				15	9				10	10
	11	8				8	16				10	11				15	9
	8	6				11	13				15	12				11	15	exp#1
	9	4				12	8				11	10			exp#1	9	12
	15	5				13	10				9	10				11	17
	12	10				8	13				11	10				11	13
	6	15				11	15				11	11				10	15
	12	4				12	13				10	9				12	6
	16	8				11	14				12	7				7	15
	12	3				8	14				7	10				15	10
	11	5				11	14				15	13				15	16
	12	9				15	14				15	7				12	15
	10	10				8	14				12	9				15	13
	13	4				16	14				15	16				11	7
	15	8				7	12				11	8				10	14
	14	3				16	15			exp#1	11	10				14	15
	14	5				16	6				14	13				12	18
	15	9				10	8				12	15				14	9
	12	13				15	16				11	8				16	6
exp#1	9	8				8	14				11	10				8	13
	10	14				12	8				11	9				8	16
	15	8				8	13				15	10				12	8
	11	16				7	10				13	8				11	14
	10	8				11	10				13	9				11	13
	8	5				10	14				16	9				12	12
	12	13				16	8				10	11			exp#2	12	17	exp#2
	6	10				8	12	exp#1			16	10
	14	8				11	6				18	15
	7	16				12	12				17	6
	6	6				12	13				12	11
	12	10				9	16				10	6
	13	13				13	13				14	9
	12	9				13	9				13	10
	14	11				10	8				12	11
	14	8				11	12				14	12
	15	9	exp#1			12	11				15	11
	16	10				9	8				17	10
	16	10				12	13				11	10
	16	10			exp#1	11	16				13	12	exp#1
	14	10				8	13				6	15
	12	10				13	14				9	12
	16	7				13	10				11	10
	13	7				9	10				13	8
	11	6				13	12				10	8
	15	5				11	17			exp#2	11	9
	13	15				12	14					13
	8	7				12	12					6
	10	7				16	13					8
	16	13				7	15					7
	10	12				13	15					12
	16	13				16	8					5
	11	10				13	12					9
	11	6				11	13					10
	12	12				11	14					4
	15	10				13	13					9
	8	11				7	12					10
	8	9				12	14					11
	16	10				12	11					9
	16	14				14	12					8
	16	11				12	14					9
	14	14				10	8					9
	15	11				12	11					8
	13	10				10	13					10
	14	12				12	8	exp#2				12
	7	14				15						8
	8	12				16						8
	11	9				11						9
	18	5				11						12
	14	12				13						8
	11	8				12						9
	9	9				13						7
	14	12			exp#2	10						11
	10	11										9
	16	7										5
	17	8										11
	13	5										11
	16	11										8
	7	11										11
	13	7										7
	10	6										7	exp#2
	10	11
	16	14
	12	6
	12	6
	10	8
	12	7
	6	5
	13	7
	15	4
	11	7
	14	13
	10	14
	12	11
	7	14
	12	5
	11	9	exp#2
	10
	11
	8
	18
exp#2	15
exp#3

[truncated: 56 more sheets: Figure 2g, Figure 2h, Figure 2i, Figure 2j, Figure 2k, Figure 3a, Figure 3b, Figure 3c, Figure 3d, Figure 3e, Figure 3f, Figure 3g, Figure 3h, Figure 4a, Figure 4b, Figure 4c, Figure 4d, Figure 5a, Figure 5b, Supp Fig.1a …]
